# Supplementary material for: The Generation of an Artificial ATP Deficit Triggers Antibiotic Production in Streptomyces lividans
Source: Antibiotics (Basel). 2022 Aug 27;11(9):1157. doi: 10.3390/antibiotics11091157 (PMC9495134; doi:10.3390/antibiotics11091157)
Supplement: Supplementary file 1 [file antibiotics-11-01157-s001.zip]

Archive with 1 entries (1 files):
- antibiotics-1851968-supplementary.pdf
